# Supplementary material for: DiscML: an R package for estimating evolutionary rates of discrete characters using maximum likelihood
Source: BMC Bioinformatics. 2014 Sep 27;15(1):320. doi: 10.1186/1471-2105-15-320 (PMC4261585; doi:10.1186/1471-2105-15-320)
Supplement: Supplementary file 1 — Additional file 1: Files and commands used in the analyses of the B1 clade and the yeast clade. B1.tre is the B1 tree in the conventional Newick format. B1_pattern contains the distribution pattern of gene families in the B1 clade with gene absence and fragments as 0s, single-copy genes as 1s, and gene families with two or more members as 2s. Each column is for one genome, and each row is for one gene family. B1_2rates.tre is the B1 tree with assigned separate rates for external branches and internal branches. The rate for external branches is $1, and the rate for internal branches is $2. The yeast.tre file is the phylogenetic tree of 13 yeast strains in the conventional Newick format. The intron_pattern file contains the distribution pattern of the 17 mitochondrial introns in the 13 yeast strains. Each column is for one intron, and each row is for one strain. Data matrix in this format will need to be transformed before the analysis (see R.inputs for details). Some R commands are in R.inputs. (ZIP 6 KB) [file 12859_2014_6692_MOESM1_ESM.zip]

Archive with 1 entries (1 files):
- 7185841971366326_add1.tgz
